# Supplementary material for: The Relationship Between Narrative Medicine and Nurse and Nurse Practitioner Well-Being
Source: Nurs Rep. 2026 Jan 20;16(1):32. doi: 10.3390/nursrep16010032 (PMC12844882; doi:10.3390/nursrep16010032)
Supplement: Supplementary file 1 [file nursrep-16-00032-s001.zip]

Archive with 1 entries (1 files):
- nursrep-4051256-supplementary.pdf
